# Supplementary material for: Clarifying species boundaries between bocachico (Prochilodus magdalenae) and bocachico de Maracaibo (Prochilodus reticulatus) (characiformes: Prochilodontidae) using complete mitochondrial genomes
Source: Front Genet. 2025 Nov 6;16:1661527. doi: 10.3389/fgene.2025.1661527 (PMC12631445; doi:10.3389/fgene.2025.1661527)
Supplement: Supplementary file 1 [file Table2.xlsx]

## Sheet: Table1
	Pret_1		Pret_2		Pret_3		Pmag_1		Pmag_2
AccNum	PV250216		PV250217		PV250218		PQ510211		PV250219
Gene	Start	End	Start	End	Start	End	Start	End	Start	End
trnF(gaa)	1	68	1	68	1	68	1	68	1	68
rrnS	69	1020	69	1020	69	1020	69	1020	69	1020
trnV(tac)	1020	1091	1020	1091	1020	1091	1020	1091	1020	1091
rrnL	1113	2770	1113	2770	1113	2770	1113	2770	1113	2770
trnL2(taa)	2771	2845	2771	2845	2771	2845	2771	2845	2771	2845
nad1	2846	3820	2846	3820	2846	3820	2846	3820	2846	3820
trnI(gat)	3829	3900	3829	3900	3829	3900	3829	3900	3829	3900
trnQ(ttg)	3899	3969	3899	3969	3899	3969	3899	3969	3899	3969
trnM(cat)	3969	4037	3969	4037	3969	4037	3969	4037	3969	4037
nad2	4038	5084	4038	5084	4038	5084	4038	5084	4038	5084
trnW(tca)	5083	5154	5083	5154	5083	5154	5083	5154	5083	5154
trnA(tgc)	5157	5225	5157	5225	5157	5225	5157	5225	5157	5225
trnN(gtt)	5227	5299	5227	5299	5227	5299	5227	5299	5227	5299
OL	5302	5331	5302	5331	5302	5331	5302	5331	5302	5331
trnC(gca)	5331	5397	5331	5397	5331	5397	5331	5397	5331	5397
trnY(gta)	5399	5469	5399	5469	5399	5469	5399	5469	5399	5469
cox1	5471	7018	5471	7018	5471	7018	5471	7018	5471	7018
trnS2(tga)	7019	7089	7019	7089	7019	7089	7019	7089	7019	7089
trnD(gtc)	7095	7167	7095	7167	7095	7167	7095	7167	7095	7167
cox2	7182	7872	7182	7872	7182	7872	7182	7872	7182	7872
trnK(ttt)	7873	7947	7873	7947	7873	7947	7873	7947	7873	7947
atp8	7949	8116	7949	8116	7949	8116	7949	8116	7949	8116
atp6	8107	8790	8107	8790	8107	8790	8107	8790	8107	8790
cox3	8790	9575	8790	9575	8790	9575	8790	9575	8790	9575
trnG(tcc)	9575	9646	9575	9646	9575	9646	9575	9646	9575	9646
nad3	9647	9997	9647	9997	9647	9997	9647	9997	9647	9997
trnR(tcg)	9996	10065	9996	10065	9996	10065	9996	10065	9996	10065
nad4l	10066	10362	10066	10362	10066	10362	10066	10362	10066	10362
nad4	10356	11736	10356	11736	10356	11736	10356	11736	10356	11736
trnH(gtg)	11737	11805	11737	11805	11737	11805	11737	11805	11737	11805
trnS1(gct)	11806	11873	11806	11873	11806	11873	11806	11873	11806	11873
trnL1(tag)	11875	11947	11875	11947	11875	11947	11875	11947	11875	11947
nad5	11948	13786	11948	13786	11948	13786	11948	13786	11948	13786
nad6	13783	14301	13783	14301	13783	14301	13783	14301	13783	14301
trnE(ttc)	14302	14370	14302	14370	14302	14370	14302	14370	14302	14370
cob	14376	15516	14376	15516	14376	15516	14376	15516	14376	15516
trnT(tgt)	15517	15588	15517	15588	15517	15588	15517	15588	15517	15588
trnP(tgg)	15588	15657	15588	15657	15588	15657	15588	15657	15588	15657
OH	15973	16507	15973	16509	15973	16503	15974	16506	15973	16506
