# Supplementary material for: Clarifying species boundaries between bocachico (Prochilodus magdalenae) and bocachico de Maracaibo (Prochilodus reticulatus) (characiformes: Prochilodontidae) using complete mitochondrial genomes
Source: Front Genet. 2025 Nov 6;16:1661527. doi: 10.3389/fgene.2025.1661527 (PMC12631445; doi:10.3389/fgene.2025.1661527)
Supplement: Supplementary file 5 [file Table1.xlsx]

## Sheet: Tabla_Accessions
GenBank accession number	Species	Sequence type	Region
AP011982.1	Astyanax mexicanus	Complete mitogenome	Mitochondrion
KJ993871.2	Piaractus brachypomus	Complete mitogenome	Mitochondrion
KR014817.1	Prochilodus costatus	Complete mitogenome	Mitochondrion
KX609386.1	Astyanax paranae	Complete mitogenome	Mitochondrion
KY358755.1	Prochilodus lineatus	Complete mitogenome	Mitochondrion
NC002333.2	Danio rerio	Complete mitogenome	Mitochondrion
NC015840.1	Pygocentrus nattereri	Complete mitogenome	Mitochondrion
NC027689.1	Prochilodus argenteus	Complete mitogenome	Mitochondrion
NC037712.1	Prochilodus vimboides	Complete mitogenome	Mitochondrion
NC037715.1	Prochilodus harttii	Complete mitogenome	Mitochondrion
PP327417.1	Prochilodus reticulatus	Complete mitogenome	Mitochondrion
FJ944754.1	Prochilodus magdalenae	Gene fragment	16s
HQ171358.1	Prochilodus reticulatus	Gene fragment	16s
KX087068.1	Semaprochilodus laticeps	Gene fragment	16s
KX087070.1	Semaprochilodus brama	Gene fragment	16s
KX087072.1	Prochilodus magdalenae	Gene fragment	16s
KX087073.1	Prochilodus magdalenae	Gene fragment	16s
KX087074.1	Prochilodus vimboides	Gene fragment	16s
KX087075.1	Prochilodus vimboides	Gene fragment	16s
KX087080.1	Prochilodus costatus	Gene fragment	16s
KX087082.1	Prochilodus lineatus	Gene fragment	16s
KX087086.1	Prochilodus argenteus	Gene fragment	16s
KX087087.1	Prochilodus brevis	Gene fragment	16s
KX087095.1	Prochilodus nigricans	Gene fragment	16s
KX087096.1	Prochilodus lacustris	Gene fragment	16s
KX087097.1	Prochilodus rubrotaeniatus	Gene fragment	16s
KX087098.1	Prochilodus harttii	Gene fragment	16s
KX087099.1	Prochilodus reticulatus	Gene fragment	16s
KX087100.1	Prochilodus harttii	Gene fragment	16s
AF281827.1	Prochilodus lineatus	Gene fragment	ATP
AF281828.1	Prochilodus lineatus	Gene fragment	ATP
AF281829.1	Prochilodus lineatus	Gene fragment	ATP
AF281830.1	Prochilodus lineatus	Gene fragment	ATP
AF281831.1	Prochilodus lineatus	Gene fragment	ATP
AF281832.1	Prochilodus lineatus	Gene fragment	ATP
AF281833.1	Prochilodus lineatus	Gene fragment	ATP
AF281834.1	Prochilodus lineatus	Gene fragment	ATP
AF281835.1	Prochilodus lineatus	Gene fragment	ATP
AF281836.1	Prochilodus lineatus	Gene fragment	ATP
AF281837.1	Prochilodus lineatus	Gene fragment	ATP
AF281838.1	Prochilodus lineatus	Gene fragment	ATP
AF281839.1	Prochilodus lineatus	Gene fragment	ATP
AF281840.1	Prochilodus nigricans	Gene fragment	ATP
AF281841.1	Prochilodus nigricans	Gene fragment	ATP
AF281842.1	Prochilodus nigricans	Gene fragment	ATP
AF281843.1	Prochilodus mariae	Gene fragment	ATP
AF281844.1	Prochilodus mariae	Gene fragment	ATP
AF281845.1	Prochilodus magdalenae	Gene fragment	ATP
AF281846.1	Prochilodus magdalenae	Gene fragment	ATP
AF281847.1	Prochilodus magdalenae	Gene fragment	ATP
AF281848.1	Semaprochilodus sp	Gene fragment	ATP
AF281849.1	Semaprochilodus sp	Gene fragment	ATP
HQ129826.1	Prochilodus reticulatus	Gene fragment	ATP
HQ129827.1	Prochilodus reticulatus	Gene fragment	ATP
HQ129828.1	Prochilodus reticulatus	Gene fragment	ATP
HQ129851.1	Prochilodus lineatus	Gene fragment	ATP
KM245045.1	Prochilodus lineatus	Gene fragment	COI
KX086744.1	Prochilodus costatus	Gene fragment	COI
KX086745.1	Prochilodus costatus	Gene fragment	COI
KX086746.1	Semaprochilodus varii	Gene fragment	COI
KX086748.1	Semaprochilodus laticeps	Gene fragment	COI
KX086749.1	Prochilodus nigricans	Gene fragment	COI
KX086753.1	Semaprochilodus insignis	Gene fragment	COI
KX086754.1	Semaprochilodus insignis	Gene fragment	COI
KX086755.1	Prochilodus mariae	Gene fragment	COI
KX086756.1	Prochilodus mariae	Gene fragment	COI
KX086759.1	Prochilodus brevis	Gene fragment	COI
KX086760.1	Prochilodus brevis	Gene fragment	COI
KX086762.1	Semaprochilodus kneri	Gene fragment	COI
KX086764.1	Prochilodus reticulatus	Gene fragment	COI
KX086765.1	Prochilodus harttii	Gene fragment	COI
KX086766.1	Prochilodus harttii	Gene fragment	COI
KX086767.1	Prochilodus nigricans	Gene fragment	COI
KX086769.1	Semaprochilodus brama	Gene fragment	COI
KX086770.1	Semaprochilodus brama	Gene fragment	COI
KX086772.1	Prochilodus nigricans	Gene fragment	COI
KX086773.1	Prochilodus vimboides	Gene fragment	COI
KX086774.1	Prochilodus nigricans	Gene fragment	COI
KX086775.1	Prochilodus rubrotaeniatus	Gene fragment	COI
KX086776.1	Prochilodus rubrotaeniatus	Gene fragment	COI
KX086777.1	Semaprochilodus varii	Gene fragment	COI
KX086778.1	Semaprochilodus laticeps	Gene fragment	COI
KX086779.1	Prochilodus magdalenae	Gene fragment	COI
KX086782.1	Prochilodus rubrotaeniatus	Gene fragment	COI
KX086783.1	Semaprochilodus kneri	Gene fragment	COI
KX086784.1	Prochilodus cf.	Gene fragment	COI
KX086785.1	Semaprochilodus insignis	Gene fragment	COI
KX086787.1	Prochilodus nigricans	Gene fragment	COI
KX086788.1	Prochilodus nigricans	Gene fragment	COI
KX086796.1	Semaprochilodus insignis	Gene fragment	COI
KY296449.1	Prochilodus vimboides	Gene fragment	COI
KY358753.1	Prochilodus argenteus	Gene fragment	COI
KY358754.1	Prochilodus costatus	Gene fragment	COI
MH068824.1	Prochilodus reticulatus	Gene fragment	COI
MH068825.1	Prochilodus reticulatus	Gene fragment	COI
MH068826.1	Prochilodus mariae	Gene fragment	COI
MH068827.1	Prochilodus argenteus	Gene fragment	COI
MH068831.1	Prochilodus argenteus	Gene fragment	COI
MH068832.1	Prochilodus lacustris	Gene fragment	COI
MH068833.1	Prochilodus lacustris	Gene fragment	COI
MH068835.1	Prochilodus lineatus	Gene fragment	COI
MH068836.1	Prochilodus lineatus	Gene fragment	COI
MH068839.1	Prochilodus nigricans	Gene fragment	COI
MH068841.1	Prochilodus britskii	Gene fragment	COI
MH068842.1	Prochilodus britskii	Gene fragment	COI
MK330430.1	Prochilodus magdalenae	Gene fragment	COI
MK330433.1	Prochilodus magdalenae	Gene fragment	COI
MK330435.1	Prochilodus magdalenae	Gene fragment	COI
MK330437.1	Prochilodus magdalenae	Gene fragment	COI
MK330439.1	Prochilodus magdalenae	Gene fragment	COI
MK330446.1	Prochilodus magdalenae	Gene fragment	COI
MK330458.1	Prochilodus magdalenae	Gene fragment	COI
MK330469.1	Prochilodus magdalenae	Gene fragment	COI
MK330475.1	Prochilodus magdalenae	Gene fragment	COI
MK330477.1	Prochilodus magdalenae	Gene fragment	COI
MK330492.1	Prochilodus magdalenae	Gene fragment	COI
MK330493.1	Prochilodus magdalenae	Gene fragment	COI
HQ289647.1	Prochilodus reticulatus	Gene fragment	CytB
KX086814.1	Prochilodus vimboides	Gene fragment	CytB
KX086815.1	Prochilodus vimboides	Gene fragment	CytB
KX086816.1	Prochilodus reticulatus	Gene fragment	CytB
KX086817.1	Prochilodus magdalenae	Gene fragment	CytB
KX086818.1	Prochilodus magdalenae	Gene fragment	CytB
KX086833.1	Prochilodus rubrotaeniatus	Gene fragment	CytB
KX086838.1	Prochilodus nigricans	Gene fragment	CytB
KX086840.1	Prochilodus mariae	Gene fragment	CytB
KX086842.1	Prochilodus argenteus	Gene fragment	CytB
KX086844.1	Prochilodus harttii	Gene fragment	CytB
KX086854.1	Semaprochilodus taeniurus	Gene fragment	CytB
KX086859.1	Semaprochilodus varii	Gene fragment	CytB
KX086861.1	Semaprochilodus laticeps	Gene fragment	CytB
KY126614.1	Prochilodus lineatus	Gene fragment	CytB
HQ129346.1	Prochilodus brevis	Gene fragment	tRNA
HQ129477.1	Prochilodus reticulatus	Gene fragment	tRNA
HQ129478.1	Prochilodus reticulatus	Gene fragment	tRNA
HQ129479.1	Prochilodus reticulatus	Gene fragment	tRNA
HQ129486.1	Prochilodus magdalenae	Gene fragment	tRNA
HQ129493.1	Prochilodus magdalenae	Gene fragment	tRNA
HQ129504.1	Semaprochilodus kneri	Gene fragment	tRNA
HQ129505.1	Semaprochilodus insignis	Gene fragment	tRNA
JN007572.1	Prochilodus nigricans	Gene fragment	tRNA
MF432468.1	Prochilodus argenteus	Gene fragment	tRNA
OR188190.1	Prochilodus lineatus	Gene fragment	tRNA
